# Supplementary material for: Exploring the Role of PI3P in Platelets: Insights from a Novel External PI3P Pool
Source: Biomolecules. 2023 Mar 24;13(4):583. doi: 10.3390/biom13040583 (PMC10135486; doi:10.3390/biom13040583)
Supplement: Supplementary file 1 [file biomolecules-13-00583-s001.zip]

Archive with 1 entries (1 files):
- biomolecules-2251437-supplementary-correction.pdf
